# Supplementary material for: Toxic Psychosocial Stress, Resiliency Resources and Time to Dementia Diagnosis in a Nationally Representative Sample of Older Americans in the Health and Retirement Study from 2006–2016
Source: Int J Environ Res Public Health. 2022 Feb 19;19(4):2419. doi: 10.3390/ijerph19042419 (PMC8875619; doi:10.3390/ijerph19042419)
Supplement: Supplementary file 1 [file ijerph-19-02419-s001.zip]

Archive with 1 entries (1 files):
- ijerph-1583774-supplementary.pdf
